# Supplementary material for: Evolution of National Influenza Vaccine Platform: From Comprehensive Preclinical Safety Validation of Trivalent Influenza Vaccine to Streamlined Immunogenicity of Quadrivalent Formulation
Source: Vaccines (Basel). 2026 May 28;14(6):477. doi: 10.3390/vaccines14060477 (PMC13307876; doi:10.3390/vaccines14060477)
Supplement: Supplementary file 1 [file vaccines-14-00477-s001.zip]

Archive with 1 entries (1 files):
- vaccines-4314396-supplementary.pdf
